# Supplementary material for: The Effect of Second-Victim-Related Distress and Support on Work-Related Outcomes in Tertiary Care Hospitals in Kelantan, Malaysia
Source: Int J Environ Res Public Health. 2022 May 26;19(11):6454. doi: 10.3390/ijerph19116454 (PMC9180130; doi:10.3390/ijerph19116454)
Supplement: Supplementary file 1 [file ijerph-19-06454-s001.zip]

Archive with 1 entries (1 files):
- ijerph-1689552-supplementary.pdf
